# Supplementary material for: Genetic determinants of gut microbiota composition and bile acid profiles in mice
Source: PLoS Genet. 2019 Aug 29;15(8):e1008073. doi: 10.1371/journal.pgen.1008073 (PMC6715156; doi:10.1371/journal.pgen.1008073)
Supplement: S1 Table — Bile acid levels are presented as log2(peak area); n = 384; SD, standard deviation. (XLSX) [file pgen.1008073.s008.xlsx]

## Sheet: Sheet1
S2 Table. Measures of variability of cecal and plasma bile acids in DO mice. Bile acid levels are presented as log2(peak area), n = 384. SD, standard deviation
Tissue	Bile Acid Species	Samples	Mean	Median	SD	Minimum	Maximum
cecal	ACA	383	19.962	20.2085	1.51448	10.8572	22.9685
cecal	CA	383	19.6177	20.394	5.48798	-3.92139	25.9809
cecal	CDCA	383	17.4733	17.3887	1.7276	12.5463	22.7168
cecal	DCA	383	25.2292	25.4568	1.66547	16.0528	28.3777
cecal	GDCA	383	5.78876	7.26834	4.40961	-3.92139	11.6066
cecal	GdHCA	383	3.0372	4.6138	4.07866	-3.92139	8.44417
cecal	GLCA	383	0.360764	0.613025	4.31243	-3.92139	8.7636
cecal	GUDCA	383	0.560687	-3.92139	4.78644	-3.92139	10.5339
cecal	HDCA	383	20.9191	21.27	1.87833	10.8887	24.4157
cecal	IDCA	383	13.5372	13.6142	1.59617	7.70042	17.5026
cecal	ILCA	383	16.0413	16.0774	1.34374	9.20837	19.1801
cecal	LCA	383	21.0015	21.114	1.43933	13.2853	24.4084
cecal	MCA	383	25.3361	25.5473	1.46871	17.2096	28.4056
cecal	TaMCA.TbMCA	383	19.4457	19.7856	1.96282	12.5978	23.0679
cecal	TCA	383	15.2648	16.0011	4.95759	-3.92139	21.0228
cecal	TCDCA	383	11.4388	11.3814	2.79761	-3.92139	18.3316
cecal	TDCA	383	14.6332	14.941	3.71806	-3.92139	20.3423
cecal	TdHCA	383	6.02154	6.83904	2.99076	-3.92139	10.1724
cecal	THDCA	383	13.1183	13.6276	3.70917	-3.92139	18.8714
cecal	TLCA	383	11.3816	11.5254	2.17321	3.003	16.1334
cecal	TUDCA	383	13.4666	13.3778	2.10404	7.92547	18.8582
cecal	TwMCA	383	16.7093	16.9762	2.63406	-3.92139	21.8068
cecal	UCA	383	8.64456	8.7862	2.08805	-0.351895	15.1321
cecal	UDCA	383	19.6286	19.7515	1.67181	13.4953	24.4261
cecal	12-KLCA	383	18.5572	18.7949	1.39138	9.35804	21.1012
cecal	3-dHCA	383	15.2305	15.2064	1.72239	10.8934	20.9036
cecal	7-dHCA	383	20.6498	20.8302	1.62384	13.3157	23.7311
plasma	ACA	384	10.0409	9.83522	1.63886	6.1009	15.1545
plasma	CA	384	12.7492	12.2853	2.36612	8.62251	20.6254
plasma	CDCA	384	13.8941	13.8524	0.222892	13.5465	15.6297
plasma	DCA	384	14.0914	14.0868	1.69925	10.4264	19.1922
plasma	GDCA	384	-3.89097	-4.13289	1.2971	-4.13289	7.04254
plasma	GdHCA	384	-4.07927	-4.13289	0.475334	-4.13289	1.46353
plasma	GLCA	384	-3.85571	-4.13289	1.25494	-4.13289	5.55756
plasma	GUDCA	384	-4.04666	-4.13289	0.828145	-4.13289	8.32335
plasma	HDCA	384	10.9195	10.7871	1.05478	7.93536	15.7586
plasma	IDCA	384	9.08195	9.04286	0.959209	5.88471	14.023
plasma	ILCA	384	9.64386	9.66783	0.732514	6.47794	11.5718
plasma	LCA	384	10.2288	10.2287	0.799811	7.79801	12.9316
plasma	MCA	384	14.7772	14.5926	1.60191	11.038	20.1379
plasma	TaMCA.TbMCA	384	10.8001	10.602	2.25598	-4.13289	17.6772
plasma	TCA	384	10.9425	10.9302	2.26802	3.66664	17.4175
plasma	TCDCA	384	4.01505	5.18376	4.46235	-4.13289	12.31
plasma	TDCA	384	7.25275	8.30909	3.8604	-4.13289	12.7946
plasma	TdHCA	384	-3.50616	-4.13289	1.95017	-4.13289	5.70133
plasma	THDCA	384	5.184	6.68245	4.62653	-4.13289	13.3384
plasma	TLCA	384	-3.6497	-4.13289	1.76058	-4.13289	5.89116
plasma	TUDCA	384	6.35866	7.24215	3.64854	-4.13289	14.1415
plasma	TwMCA	384	9.27056	9.06116	1.26043	6.27383	15.3852
plasma	UCA	384	10.661	10.593	0.779814	7.57113	14.5916
plasma	UDCA	384	11.066	10.9244	1.23543	8.20788	15.5985
plasma	12-KLCA	384	9.46954	9.46764	0.83857	7.30314	12.9326
plasma	3-dHCA	384	9.11944	9.01664	1.05594	6.53585	13.7887
plasma	7-dHCA	384	11.3885	11.2579	1.41636	8.21547	16.5595
