# Supplementary material for: Genetic determinants of gut microbiota composition and bile acid profiles in mice
Source: PLoS Genet. 2019 Aug 29;15(8):e1008073. doi: 10.1371/journal.pgen.1008073 (PMC6715156; doi:10.1371/journal.pgen.1008073)
Supplement: S2 Table — Data presented as normalized read counts; n = 399; SD, standard deviation. (XLSX) [file pgen.1008073.s009.xlsx]

## Sheet: Sheet1
S2 Table. Measures of variability of microbial exact sequence variants (ESVs) or taxon (phylum, class, order, family, genus) detected in at least 20% of DO mice, n = 399. Data presented as normalized read counts. SD, standard deviation.
Rank	Trait	Taxonomy	Samples	Mean	Median	SD	Min	Max
ESV	d114fb4c335125128be28401522dd41a	Firmicutes;Bacilli;Lactobacillales;Streptococcaceae;Lactococcus;NA	392	11.818	12.0307	1.71909	5.8674	15.5535
ESV	72e530a4206f2e4804d502f4dfca8387	Bacteroidetes;Bacteroidia;Bacteroidales;S24-7;NA;NA	391	9.8694	9.87974	1.27513	5.74649	14.5293
ESV	06538b77450f85903962437f449fa60a	Actinobacteria;Coriobacteriia;Coriobacteriales;Coriobacteriaceae;Adlercreutzia;NA	381	7.42624	7.49561	1.43797	3.44689	11.791
ESV	8da18b476b64f6f053647455b6890f80	Firmicutes;Clostridia;Clostridiales;Ruminococcaceae;Oscillospira;NA	376	7.37377	7.41279	0.976346	0.786074	9.98331
ESV	82b6b13c800633859b139cf0569b4cda	Bacteroidetes;Bacteroidia;Bacteroidales;S24-7;NA;NA	373	8.46791	8.47346	1.43131	4.90379	12.1189
ESV	0ad13b6d1cd98ad7e8f6ee9909d33114	Bacteroidetes;Bacteroidia;Bacteroidales;S24-7;NA;NA	357	8.47166	8.42126	1.4311	4.70615	12.6064
ESV	ce78414357068359ddae6a47b6592a08	Firmicutes;Clostridia;Clostridiales;Ruminococcaceae;Oscillospira;NA	345	7.00807	7.10267	1.3854	1.72567	10.5236
ESV	029ac1f87abeae7dbac1ababc489cfec	Bacteroidetes;Bacteroidia;Bacteroidales;S24-7;NA;NA	328	10.5451	10.7185	1.45923	3.84354	13.4591
ESV	8e74f6f63a5f9a304aeb8284be71fd23	Firmicutes;Clostridia;Clostridiales;Lachnospiraceae;Coprococcus;NA	318	6.44342	6.48439	0.937678	1.85102	9.92111
ESV	727992952afbbf55406b97e29855c9c2	Actinobacteria;Coriobacteriia;Coriobacteriales;Coriobacteriaceae;Adlercreutzia;NA	316	6.16982	6.07626	1.54263	2.3931	10.3443
ESV	b155d97b79acc3086ce118451afa0124	Firmicutes;Clostridia;Clostridiales;Lachnospiraceae;NA;NA	301	9.87338	10.1817	1.49772	3.05949	12.6455
ESV	ef3a40c4f26b5019887d73ceaaab84f2	Firmicutes;Clostridia;Clostridiales;NA;NA;NA	301	8.704	8.74482	1.64933	4.137	12.7937
ESV	9e3b0ce9bb690b78f97f20c102089c55	Firmicutes;Clostridia;Clostridiales;Lachnospiraceae;NA;NA	297	7.01818	6.92632	1.22164	3.67305	10.1618
ESV	0e064a94474c099cd422c1ef160ab28c	Firmicutes;Clostridia;Clostridiales;NA;NA;NA	295	8.23559	8.20317	1.47689	3.99578	12.6948
ESV	bbee9f3d2ff7eae779b70c7ac2c971e4	Bacteroidetes;Bacteroidia;Bacteroidales;S24-7;NA;NA	291	7.64874	7.77077	1.26593	2.70808	10.6668
ESV	b0f809cbabf3ac99182581ec095868b2	Firmicutes;Clostridia;Clostridiales;Lachnospiraceae;NA;NA	289	8.72097	8.91396	1.36445	2.20562	11.5121
ESV	b65410081c87ed629211d7fb136ec45f	Firmicutes;Clostridia;Clostridiales;NA;NA;NA	288	6.89855	7.01911	1.37705	1.17648	9.71542
ESV	89cb9aae28895b309fa5446ed4fa0817	Bacteroidetes;Bacteroidia;Bacteroidales;S24-7;NA;NA	278	9.54027	9.86448	1.58358	3.1643	12.5846
ESV	86555947ddfc576c1bb9c42deb3998df	Firmicutes;Clostridia;Clostridiales;Ruminococcaceae;Oscillospira;NA	268	5.1714	5.13642	0.98619	1.5148	7.68107
ESV	cbdc0f4fcc7b1e56aacc302c2b9b870c	Firmicutes;Clostridia;Clostridiales;Lachnospiraceae;NA;NA	268	7.32588	7.59845	1.40511	2.21345	10.1428
ESV	a728a1dce17d5afb4677e6cc919c2391	Firmicutes;Clostridia;Clostridiales;Lachnospiraceae;Dorea;NA	266	5.45082	5.51805	1.25901	1.92345	9.26494
ESV	324a68faea87d16c8e64abc6856e10e5	Firmicutes;Clostridia;Clostridiales;Lachnospiraceae;Coprococcus;NA	261	5.07237	5.07306	0.949734	2.32325	7.97626
ESV	54dcb911e3ab04e9d5b30c3912100b41	Firmicutes;Clostridia;Clostridiales;NA;NA;NA	249	6.20918	6.12186	1.65716	2.09959	10.9097
ESV	6a8118b17d1d40cf877db24449ceb616	Firmicutes;Clostridia;Clostridiales;Ruminococcaceae;Oscillospira;NA	249	6.16921	6.1713	1.40455	2.06571	9.15567
ESV	901c9973bde010c1a5c49023e63cc252	Firmicutes;Clostridia;Clostridiales;Lachnospiraceae;NA;NA	247	5.28515	5.32679	1.08809	1.26102	9.0711
ESV	50313555c1a4385e25c85b06a5c8ad42	Firmicutes;Clostridia;Clostridiales;Lachnospiraceae;Dorea;NA	244	5.56494	5.63801	1.02386	2.86914	8.12503
ESV	4598e7db6dff8f019ff4f6c50dc05df4	Firmicutes;Clostridia;Clostridiales;Lachnospiraceae;Dorea;NA	241	5.52277	5.46917	1.73654	1.72474	10.4195
ESV	958d78a02bef69a795806f97adb117ea	Firmicutes;Clostridia;Clostridiales;Ruminococcaceae;Oscillospira;NA	241	8.52877	8.71507	1.06854	5.25722	10.5832
ESV	3562d3a0374b9f2ed190c1a7aa7dedb7	Firmicutes;Clostridia;Clostridiales;Lachnospiraceae;[Ruminococcus];gnavus	239	5.13455	4.98325	1.17651	2.37572	9.11827
ESV	14e78619269b8c45554ab4a8ddf2f22c	Firmicutes;Clostridia;Clostridiales;Ruminococcaceae;Oscillospira;NA	237	5.78709	5.83128	0.950184	3.20376	8.2281
ESV	9b4036adb487adfe4ca484346b5b9a7b	Firmicutes;Clostridia;Clostridiales;NA;NA;NA	237	7.46387	7.35378	1.21967	4.81293	10.5607
ESV	270a745647e1f4f2daefddcae78b43c7	Firmicutes;Clostridia;Clostridiales;Lachnospiraceae;NA;NA	230	5.78114	5.94424	1.5846	1.62044	9.19998
ESV	c75ae6008025d80134bd14e9712f9d5c	Firmicutes;Clostridia;Clostridiales;Lachnospiraceae;Coprococcus;NA	230	6.6332	6.413	1.41113	3.70578	11.5893
ESV	5284495840f983847ec0d0b741a9a471	Firmicutes;Clostridia;Clostridiales;NA;NA;NA	228	7.98957	8.33487	2.28607	1.92134	12.546
ESV	538add871396bc31fee52b4c6e73542a	Firmicutes;Clostridia;Clostridiales;Lachnospiraceae;NA;NA	226	8.69737	8.97919	1.50195	2.34935	11.5363
ESV	7b28c20e72c6c95b3e604f0849245770	Verrucomicrobia;Verrucomicrobiae;Verrucomicrobiales;Verrucomicrobiaceae;Akkermansia;muciniphila	222	9.99417	10.3874	2.34218	3.70846	14.2564
ESV	daae43be6cf06991f62a085ba8bff3b6	Bacteroidetes;Bacteroidia;Bacteroidales;S24-7;NA;NA	212	8.13875	8.08116	1.06357	5.2769	10.9594
ESV	d6eda88bd8370a52076b0dafde12249a	Firmicutes;Clostridia;Clostridiales;Lachnospiraceae;NA;NA	205	5.81303	5.88513	1.48279	2.09536	9.66076
ESV	e04cb8c96d35fee0e181a15fc4511d0c	Firmicutes;Clostridia;Clostridiales;Lachnospiraceae;NA;NA	204	4.4129	4.41427	0.938238	0.779761	6.7533
ESV	c6f4aa25b9a6b316e50c3f0308c05ab9	Firmicutes;Clostridia;Clostridiales;Christensenellaceae;NA;NA	201	5.3782	5.51389	1.09354	0.464002	7.66866
ESV	02408cd609a6b7f8134da2f8955136ac	Bacteroidetes;Bacteroidia;Bacteroidales;S24-7;NA;NA	200	9.88843	10.0178	1.6493	2.66435	12.8651
ESV	df0e3d38eec730326754d8c17a8b8efe	Firmicutes;Bacilli;Turicibacterales;Turicibacteraceae;Turicibacter;NA	198	10.2415	10.7652	2.51601	0.947698	14.5704
ESV	9f3ae9f6096976f00cd7c13a4717ff1c	Firmicutes;Clostridia;Clostridiales;Lachnospiraceae;NA;NA	196	5.26259	5.34242	1.24869	1.75985	9.73182
ESV	bfa3561ca0d31bca54be08e2d9f7937f	Firmicutes;Clostridia;Clostridiales;Lachnospiraceae;NA;NA	196	5.32619	5.30436	1.27157	1.28315	9.70898
ESV	ba19eb8193a715ebfc3d44d03ec4a608	Firmicutes;Clostridia;Clostridiales;Lachnospiraceae;Coprococcus;NA	191	4.71607	4.76566	0.897291	2.27949	8.3414
ESV	912487364b4fda5993a03f47d60111e9	Firmicutes;Clostridia;Clostridiales;Ruminococcaceae;Oscillospira;NA	189	4.2804	4.31496	0.908979	2.0286	6.85499
ESV	6536a7bc84c95500ef05185628c9f407	Firmicutes;Clostridia;Clostridiales;Lachnospiraceae;NA;NA	177	5.3995	5.4339	0.908796	3.39835	7.46981
ESV	00cd2f68603124759047487807589f27	Firmicutes;Clostridia;Clostridiales;NA;NA;NA	174	7.9601	7.9688	1.35137	2.31388	11.8827
ESV	8c65d91e013525d1c8606fab40e0a88b	Firmicutes;Clostridia;Clostridiales;Lachnospiraceae;NA;NA	163	5.9681	6.01157	1.46387	1.5273	9.91948
ESV	c977f14c76481a059ef7ba611bb8b1d0	Firmicutes;Clostridia;Clostridiales;Lachnospiraceae;NA;NA	161	5.64334	5.57834	1.16719	1.91411	9.34685
ESV	811f358e4e89eecbd75298ffce878cba	Firmicutes;Clostridia;Clostridiales;Lachnospiraceae;NA;NA	157	4.55898	4.3688	1.38726	2.19668	11.0689
ESV	682dde043b6d08cf20021dc1e423446d	Firmicutes;Clostridia;Clostridiales;Lachnospiraceae;[Ruminococcus];gnavus	156	4.80516	4.58838	1.4228	2.39378	10.989
ESV	f9c752d5c510e07c457e029af2d6d31b	Firmicutes;Clostridia;Clostridiales;Lachnospiraceae;NA;NA	156	3.7698	3.5791	1.08282	1.61241	10.3938
ESV	cb8b8a6ee6bcfa115f8b24a45fa1c12a	Bacteroidetes;Bacteroidia;Bacteroidales;S24-7;NA;NA	154	6.30611	6.36014	1.67779	2.30062	10.7922
ESV	f3e9d78daeea42d345080748e31ae3dd	Firmicutes;Clostridia;Clostridiales;Ruminococcaceae;Oscillospira;NA	153	6.38927	6.19967	1.28732	3.40683	9.76481
ESV	3192f0892c08ec282493637f4fa28d60	Firmicutes;Clostridia;Clostridiales;[Mogibacteriaceae];NA;NA	149	3.53569	3.55492	0.826652	1.24195	5.72299
ESV	62dc76a09326c359be5946507e82e9fa	Firmicutes;Clostridia;Clostridiales;[Mogibacteriaceae];NA;NA	148	4.39389	4.34118	1.13445	1.16942	7.34448
ESV	924668f542df9de35c2226e4a6cf09bd	Firmicutes;Clostridia;Clostridiales;NA;NA;NA	148	7.60648	7.50767	1.2598	4.85416	10.9104
ESV	80dd71f0135ba7b0b937f699b90d18d8	Firmicutes;Clostridia;Clostridiales;Lachnospiraceae;NA;NA	145	4.99254	4.98277	0.997952	1.94094	7.65428
ESV	b1652dc664d4e8ce2d123d26687d1204	Firmicutes;Clostridia;Clostridiales;Lachnospiraceae;Coprococcus;NA	144	4.72735	4.82785	1.35709	1.70144	7.42986
ESV	beb1407c19f7fa27ce3bbc0aa7f36157	Firmicutes;Clostridia;Clostridiales;Lachnospiraceae;NA;NA	144	5.81564	5.96451	1.26329	2.04782	8.64571
ESV	20ac30224f0d6923615fbc03ac84563f	Firmicutes;Clostridia;Clostridiales;Ruminococcaceae;Oscillospira;NA	142	7.37844	7.37486	1.20418	3.90514	10.7605
ESV	6e77545756ddc39c81c925b6fb1c8b17	Firmicutes;Clostridia;Clostridiales;Lachnospiraceae;NA;NA	142	5.52639	5.54569	1.15304	2.60269	8.80963
ESV	1c281deaf71c6d702d1ddadfa953eac6	Firmicutes;Clostridia;Clostridiales;NA;NA;NA	139	5.86488	6.02464	1.30563	2.19668	9.48546
ESV	1930d2ae4018583d606e705beea31bd1	Bacteroidetes;Bacteroidia;Bacteroidales;S24-7;NA;NA	135	4.90542	4.7426	1.68067	0.564104	12.036
ESV	cc82a5a0b284dea47583c8afa5a99755	Firmicutes;Clostridia;Clostridiales;Ruminococcaceae;Oscillospira;NA	135	6.71943	6.74694	0.954725	2.25723	8.66648
ESV	9b89b811be9292552e327f16a217ee6f	Firmicutes;Clostridia;Clostridiales;Lachnospiraceae;Coprococcus;NA	127	3.78438	3.8255	0.56214	2.01382	5.02143
ESV	31217980cfdf305668ba9c8482a34e81	Firmicutes;Clostridia;Clostridiales;Lachnospiraceae;NA;NA	125	3.90529	3.84194	0.894914	1.76619	7.87931
ESV	924ab5cb47309a83e71d60320378d194	Firmicutes;Clostridia;Clostridiales;Ruminococcaceae;Oscillospira;NA	119	4.32488	4.33958	1.3446	0.695277	8.13736
ESV	a8220bca75e4d05eb793d6e501236264	Firmicutes;Clostridia;Clostridiales;Lachnospiraceae;Coprococcus;NA	113	6.35966	6.30792	0.985008	4.08013	8.92288
ESV	03d1db1ccc574034f8242e94d57eca3b	Firmicutes;Clostridia;Clostridiales;NA;NA;NA	107	3.69217	3.69459	1.15361	0.900956	8.42632
ESV	af26ba64d6f2fab3985dbc4fb2a8241f	Firmicutes;Clostridia;Clostridiales;NA;NA;NA	107	8.29401	8.35176	1.01098	4.71359	10.6174
ESV	4e0a65b0a2fab7bf0f307d360b679d87	Firmicutes;Clostridia;Clostridiales;Lachnospiraceae;NA;NA	106	7.18976	7.24937	0.92446	3.70444	9.90959
ESV	ecb3759e804e8c86d9fb0de817207fe9	Firmicutes;Clostridia;Clostridiales;Ruminococcaceae;Oscillospira;NA	105	6.82326	6.76807	1.3676	3.25076	10.2731
ESV	25f537c4856de1617e682de90caba215	Firmicutes;Clostridia;Clostridiales;Lachnospiraceae;NA;NA	99	4.92916	5.34731	2.17696	0.695277	10.3447
ESV	35b8c10c192360a7cdad628a185e99e5	Firmicutes;Clostridia;Clostridiales;NA;NA;NA	99	5.54051	5.53169	1.01538	2.87601	7.7646
ESV	cfdf39cd6545fb6a7ddb747c3393c225	Firmicutes;Clostridia;Clostridiales;NA;NA;NA	98	4.2327	4.07972	1.06833	2.22423	7.96518
ESV	3e064c3f883fdd051884a58537182eef	Firmicutes;Clostridia;Clostridiales;Lachnospiraceae;NA;NA	97	5.19185	5.17054	0.947346	1.88008	6.93697
ESV	26ee5cc033fe90d66abb46599510136d	Firmicutes;Clostridia;Clostridiales;Ruminococcaceae;Oscillospira;NA	96	5.77432	5.64686	1.31019	1.44619	10.3025
ESV	6d4ab2107d92228c6751838e7dbbe697	Firmicutes;Clostridia;Clostridiales;Lachnospiraceae;Coprococcus;NA	95	5.11721	5.06763	1.01869	2.56845	7.94545
ESV	4ad0fb5fe1bf702d971cd3c3fe0ad2d3	Firmicutes;Clostridia;Clostridiales;Lachnospiraceae;NA;NA	91	7.91888	8.05324	1.63095	4.24193	11.7846
ESV	c2cd6f99655915682fbe061583f8b578	Firmicutes;Clostridia;Clostridiales;Ruminococcaceae;Oscillospira;NA	91	5.07608	4.95398	1.01651	2.33387	7.51635
ESV	f74772c312ecf2f0278c402953e04d93	Bacteroidetes;Bacteroidia;Bacteroidales;S24-7;NA;NA	91	7.00226	7.0525	1.26196	1.63334	10.8686
ESV	721bbde09abf2f51fc7d8caeab5b22f1	Firmicutes;Clostridia;Clostridiales;Clostridiaceae;NA;NA	89	8.61895	9.19098	2.425	0.947698	12.5283
ESV	f44404ea806c18f6b05b7cbb4f3e5fd2	Firmicutes;Clostridia;Clostridiales;Peptostreptococcaceae;NA;NA	84	9.156	10.1506	2.64566	1.83955	12.8794
ESV	82b36f3b6dc8ec399c84ff5907c36ead	Bacteroidetes;Bacteroidia;Bacteroidales;S24-7;NA;NA	83	6.65047	6.74268	2.19243	1.46713	11.767
phylum	Actinobacteria	Actinobacteria	388	12.8802	13.0702	3.70588	5.31682	33.0545
phylum	Bacteroidetes	Bacteroidetes	396	77.8408	76.9913	23.9575	14.2159	169.558
phylum	Firmicutes	Firmicutes	399	290.969	288.123	109.443	8.67584	607.951
phylum	Proteobacteria	Proteobacteria	118	4.91476	4.0191	3.44573	0.48362	19.7232
phylum	Verrucomicrobia	Verrucomicrobia	222	10.0936	10.3874	2.50706	3.70846	18.6354
class	Bacilli	Bacilli	397	23.4707	21.3379	12.3496	0.913932	120.627
class	Bacteroidia	Bacteroidia	396	77.8339	76.9913	23.9666	14.2159	169.558
class	Clostridia	Clostridia	397	265.702	263.955	108.537	5.01648	569.749
class	Coriobacteriia	Coriobacteriia	388	12.729	13.0499	3.45023	5.31682	27.0669
class	Erysipelotrichi	Erysipelotrichi	110	11.7177	10.8866	7.63394	1.38065	32.0399
class	Gammaproteobacteria	Gammaproteobacteria	103	4.48684	3.72095	2.8551	0.48362	16.5215
class	Verrucomicrobiae	Verrucomicrobiae	222	10.0936	10.3874	2.50706	3.70846	18.6354
order	Bacillales	Bacillales	93	7.41361	5.79834	4.0626	1.50157	21.7432
order	Bacteroidales	Bacteroidales	396	77.8339	76.9913	23.9666	14.2159	169.558
order	Clostridiales	Clostridiales	397	265.695	263.955	108.519	5.01648	568.751
order	Coriobacteriales	Coriobacteriales	388	12.729	13.0499	3.45023	5.31682	27.0669
order	Enterobacteriales	Enterobacteriales	99	4.55257	3.97859	2.74421	0.48362	13.4767
order	Erysipelotrichales	Erysipelotrichales	110	11.7177	10.8866	7.63394	1.38065	32.0399
order	Lactobacillales	Lactobacillales	393	15.7098	13.3735	8.17965	0.913932	104.225
order	Turicibacterales	Turicibacterales	199	12.0398	10.9596	6.30125	0.947698	36.9532
order	Verrucomicrobiales	Verrucomicrobiales	222	10.0936	10.3874	2.50706	3.70846	18.6354
familiy	[Mogibacteriaceae]	[Mogibacteriaceae]	238	5.65967	4.92344	2.65519	0.471032	14.6809
familiy	Christensenellaceae	Christensenellaceae	222	5.46505	5.51474	1.75665	0.464002	12.7131
familiy	Clostridiaceae	Clostridiaceae	99	13.876	10.4871	9.26726	0.947698	44.1111
familiy	Coriobacteriaceae	Coriobacteriaceae	388	12.729	13.0499	3.45023	5.31682	27.0669
familiy	Enterobacteriaceae	Enterobacteriaceae	99	4.55257	3.97859	2.74421	0.48362	13.4767
familiy	Erysipelotrichaceae	Erysipelotrichaceae	110	11.7177	10.8866	7.63394	1.38065	32.0399
familiy	Lachnospiraceae	Lachnospiraceae	395	126.03	130.745	53.3261	9.15799	267.013
familiy	Peptostreptococcaceae	Peptostreptococcaceae	90	16.6856	19.4253	8.21024	1.26396	30.2714
familiy	Ruminococcaceae	Ruminococcaceae	393	54.6757	49.7297	28.0026	4.79853	132.37
familiy	S24-7	S24-7	395	74.5845	73.7854	23.9262	20.0873	165.716
familiy	Streptococcaceae	Streptococcaceae	392	13.7273	12.5203	4.46264	5.8674	51.7418
familiy	Turicibacteraceae	Turicibacteraceae	199	12.0398	10.9596	6.30125	0.947698	36.9532
familiy	Verrucomicrobiaceae	Verrucomicrobiaceae	222	10.0936	10.3874	2.50706	3.70846	18.6354
genus	[Ruminococcus]	[Ruminococcus]	284	8.63896	7.45716	4.53703	2.47636	26.2149
genus	Adlercreutzia	Adlercreutzia	388	12.621	12.9349	3.36506	5.31682	27.0669
genus	Akkermansia	Akkermansia	222	10.0936	10.3874	2.50706	3.70846	18.6354
genus	Coprococcus	Coprococcus	354	26.6166	26.4411	9.79642	3.64319	51.7907
genus	Dorea	Dorea	330	13.4213	13.6801	5.62636	3.09804	28.6365
genus	Lactococcus	Lactococcus	392	13.6828	12.4732	4.43121	5.8674	51.7418
genus	Oscillospira	Oscillospira	387	52.1538	48.1952	26.4966	5.92713	130.493
genus	Turicibacter	Turicibacter	199	12.0398	10.9596	6.30125	0.947698	36.9532
