# Supplementary material for: Genetic determinants of gut microbiota composition and bile acid profiles in mice
Source: PLoS Genet. 2019 Aug 29;15(8):e1008073. doi: 10.1371/journal.pgen.1008073 (PMC6715156; doi:10.1371/journal.pgen.1008073)
Supplement: S3 Table — Spearman's rank correlation. Only microbial exact sequence variants, genera and family included in figure. Correlations shown passed FDR < 0.01 cut-off and correlation coefficient either < -0.35 or > 0.35. Correlating bile acids from same tissue removed from table for brevity. (XLSX) [file pgen.1008073.s010.xlsx]

## Sheet: Sheet1
S3 Table. Correlations among microbial taxa, bile acid and weight traits. Spearman's rank correlation. Only microbial exact sequence variants, genera and familiy included in figure. Correlations shown passed FDR < 0.01 cut-off and correlation coefficient either < -0.35 or > 0.35. Correlating bile acids from same tissue removed from table for brevity.
Trait.1	Trait.2	cor	p	p.fdr	Trait.1_Taxonomy	Trait.2_Taxonomy
811f358e4e89eecbd75298ffce878cba	f_Clostridiaceae	-0.57988	0.000404876	0.00498	Firmicutes;Clostridia;Clostridiales;Lachnospiraceae;NA;NA	NA
1c281deaf71c6d702d1ddadfa953eac6	f_S24-7	-0.495399	1.3418e-09	0	Firmicutes;Clostridia;Clostridiales;NA;NA;NA	NA
cbdc0f4fcc7b1e56aacc302c2b9b870c	f_Clostridiaceae	-0.490543	4.47718e-05	0.00072	Firmicutes;Clostridia;Clostridiales;Lachnospiraceae;NA;NA	NA
d114fb4c335125128be28401522dd41a	f_Lachnospiraceae	-0.469325	0	0	Firmicutes;Bacilli;Lactobacillales;Streptococcaceae;Lactococcus;NA	NA
d6eda88bd8370a52076b0dafde12249a	f_Clostridiaceae	-0.464527	0.00052207	0.00611	Firmicutes;Clostridia;Clostridiales;Lachnospiraceae;NA;NA	NA
00cd2f68603124759047487807589f27	cecal_HDCA	-0.451711	7.07738e-10	0	Firmicutes;Clostridia;Clostridiales;NA;NA;NA	NA
89cb9aae28895b309fa5446ed4fa0817	cc82a5a0b284dea47583c8afa5a99755	-0.445258	1.73148e-06	4e-05	Bacteroidetes;Bacteroidia;Bacteroidales;S24-7;NA;NA	Firmicutes;Clostridia;Clostridiales;Ruminococcaceae;Oscillospira;NA
00cd2f68603124759047487807589f27	f_S24-7	-0.441194	3.00563e-09	0	Firmicutes;Clostridia;Clostridiales;NA;NA;NA	NA
9e3b0ce9bb690b78f97f20c102089c55	f_Clostridiaceae	-0.436791	6.38466e-05	0.00099	Firmicutes;Clostridia;Clostridiales;Lachnospiraceae;NA;NA	NA
270a745647e1f4f2daefddcae78b43c7	f_Clostridiaceae	-0.433368	0.000758851	0.00833	Firmicutes;Clostridia;Clostridiales;Lachnospiraceae;NA;NA	NA
ef3a40c4f26b5019887d73ceaaab84f2	f_Clostridiaceae	-0.43164	0.00021296	0.00287	Firmicutes;Clostridia;Clostridiales;NA;NA;NA	NA
weight_14wk	plasma_TDCA	-0.429128	0	0	NA	NA
weight_14wk	plasma_DCA	-0.423926	0	0	NA	NA
weight_14wk	plasma_ACA	-0.421599	0	0	NA	NA
721bbde09abf2f51fc7d8caeab5b22f1	ef3a40c4f26b5019887d73ceaaab84f2	-0.418005	0.000889557	0.00956	NA	Firmicutes;Clostridia;Clostridiales;NA;NA;NA
b155d97b79acc3086ce118451afa0124	f_Peptostreptococcaceae	-0.415297	0.000581628	0.00667	Firmicutes;Clostridia;Clostridiales;Lachnospiraceae;NA;NA	NA
86555947ddfc576c1bb9c42deb3998df	f_Clostridiaceae	-0.41272	0.000384406	0.00476	Firmicutes;Clostridia;Clostridiales;Ruminococcaceae;Oscillospira;NA	NA
weight_10wk	plasma_DCA	-0.410609	0	0	NA	NA
weight_6wk	plasma_DCA	-0.410364	0	0	NA	NA
8e74f6f63a5f9a304aeb8284be71fd23	f_S24-7	-0.409787	1.54987e-13	0	Firmicutes;Clostridia;Clostridiales;Lachnospiraceae;Coprococcus;NA	NA
weight_sac	plasma_DCA	-0.409233	0	0	NA	NA
weight_6wk	plasma_ACA	-0.408381	0	0	NA	NA
weight_sac	plasma_ACA	-0.406121	0	0	NA	NA
weight_10wk	plasma_TDCA	-0.405636	1.33227e-15	0	NA	NA
811f358e4e89eecbd75298ffce878cba	f_S24-7	-0.404375	4.14933e-07	1e-05	Firmicutes;Clostridia;Clostridiales;Lachnospiraceae;NA;NA	NA
d114fb4c335125128be28401522dd41a	g_Oscillospira	-0.402866	8.88178e-16	0	Firmicutes;Bacilli;Lactobacillales;Streptococcaceae;Lactococcus;NA	NA
weight_sac	plasma_TDCA	-0.402334	2.22045e-15	0	NA	NA
weight_6wk	plasma_TDCA	-0.401838	2.66454e-15	0	NA	NA
f_Erysipelotrichaceae	f_Lachnospiraceae	-0.400459	2.52881e-05	0.00043	NA	NA
weight_10wk	plasma_ACA	-0.39841	4.44089e-16	0	NA	NA
bbee9f3d2ff7eae779b70c7ac2c971e4	cc82a5a0b284dea47583c8afa5a99755	-0.397012	0.000106962	0.00157	Bacteroidetes;Bacteroidia;Bacteroidales;S24-7;NA;NA	Firmicutes;Clostridia;Clostridiales;Ruminococcaceae;Oscillospira;NA
cb8b8a6ee6bcfa115f8b24a45fa1c12a	50313555c1a4385e25c85b06a5c8ad42	-0.394212	0.000132148	0.0019	Bacteroidetes;Bacteroidia;Bacteroidales;S24-7;NA;NA	Firmicutes;Clostridia;Clostridiales;Lachnospiraceae;Dorea;NA
9b4036adb487adfe4ca484346b5b9a7b	f_S24-7	-0.387974	2.00126e-09	0	Firmicutes;Clostridia;Clostridiales;NA;NA;NA	NA
b155d97b79acc3086ce118451afa0124	f_Verrucomicrobiaceae	-0.386326	1.23683e-06	3e-05	Firmicutes;Clostridia;Clostridiales;Lachnospiraceae;NA;NA	NA
b155d97b79acc3086ce118451afa0124	g_Akkermansia	-0.386326	1.23683e-06	3e-05	Firmicutes;Clostridia;Clostridiales;Lachnospiraceae;NA;NA	NA
weight_14wk	plasma_TCA	-0.376687	2.17604e-14	0	NA	NA
cb8b8a6ee6bcfa115f8b24a45fa1c12a	cbdc0f4fcc7b1e56aacc302c2b9b870c	-0.375866	0.000116344	0.00168	Bacteroidetes;Bacteroidia;Bacteroidales;S24-7;NA;NA	Firmicutes;Clostridia;Clostridiales;Lachnospiraceae;NA;NA
7b28c20e72c6c95b3e604f0849245770	b155d97b79acc3086ce118451afa0124	-0.373022	3.02401e-06	6e-05	Verrucomicrobia;Verrucomicrobiae;Verrucomicrobiales;Verrucomicrobiaceae;Akkermansia;muciniphila	Firmicutes;Clostridia;Clostridiales;Lachnospiraceae;NA;NA
6e77545756ddc39c81c925b6fb1c8b17	weight_sac	-0.371782	7.13147e-06	0.00014	Firmicutes;Clostridia;Clostridiales;Lachnospiraceae;NA;NA	NA
00cd2f68603124759047487807589f27	cecal_UDCA	-0.367988	8.55938e-07	2e-05	Firmicutes;Clostridia;Clostridiales;NA;NA;NA	NA
4598e7db6dff8f019ff4f6c50dc05df4	f_S24-7	-0.36778	1.29643e-08	0	Firmicutes;Clostridia;Clostridiales;Lachnospiraceae;Dorea;NA	NA
weight_6wk	plasma_TCA	-0.366073	1.27454e-13	0	NA	NA
f_Lachnospiraceae	f_Streptococcaceae	-0.364916	3.42615e-13	0	NA	NA
b155d97b79acc3086ce118451afa0124	f_Erysipelotrichaceae	-0.363744	0.000576187	0.00663	Firmicutes;Clostridia;Clostridiales;Lachnospiraceae;NA;NA	NA
f_Lachnospiraceae	g_Lactococcus	-0.362922	4.69846e-13	0	NA	NA
3562d3a0374b9f2ed190c1a7aa7dedb7	f_S24-7	-0.360342	1.99057e-08	0	Firmicutes;Clostridia;Clostridiales;Lachnospiraceae;[Ruminococcus];gnavus	NA
d114fb4c335125128be28401522dd41a	f_Ruminococcaceae	-0.359849	8.76188e-13	0	Firmicutes;Bacilli;Lactobacillales;Streptococcaceae;Lactococcus;NA	NA
cb8b8a6ee6bcfa115f8b24a45fa1c12a	538add871396bc31fee52b4c6e73542a	-0.357093	0.000410785	0.00503	Bacteroidetes;Bacteroidia;Bacteroidales;S24-7;NA;NA	Firmicutes;Clostridia;Clostridiales;Lachnospiraceae;NA;NA
weight_10wk	plasma_TCA	-0.355844	6.62581e-13	0	NA	NA
00cd2f68603124759047487807589f27	cecal_LCA	-0.35539	2.12145e-06	4e-05	Firmicutes;Clostridia;Clostridiales;NA;NA;NA	NA
89cb9aae28895b309fa5446ed4fa0817	4598e7db6dff8f019ff4f6c50dc05df4	-0.355236	4.33198e-06	8e-05	Bacteroidetes;Bacteroidia;Bacteroidales;S24-7;NA;NA	Firmicutes;Clostridia;Clostridiales;Lachnospiraceae;Dorea;NA
6e77545756ddc39c81c925b6fb1c8b17	weight_10wk	-0.352674	2.21115e-05	0.00038	Firmicutes;Clostridia;Clostridiales;Lachnospiraceae;NA;NA	NA
00cd2f68603124759047487807589f27	cecal_MCA	-0.352618	2.57712e-06	5e-05	Firmicutes;Clostridia;Clostridiales;NA;NA;NA	NA
029ac1f87abeae7dbac1ababc489cfec	62dc76a09326c359be5946507e82e9fa	0.350286	4.10482e-05	0.00067	Bacteroidetes;Bacteroidia;Bacteroidales;S24-7;NA;NA	Firmicutes;Clostridia;Clostridiales;[Mogibacteriaceae];NA;NA
0e064a94474c099cd422c1ef160ab28c	a728a1dce17d5afb4677e6cc919c2391	0.350735	3.09701e-07	1e-05	Firmicutes;Clostridia;Clostridiales;NA;NA;NA	Firmicutes;Clostridia;Clostridiales;Lachnospiraceae;Dorea;NA
06538b77450f85903962437f449fa60a	g_Adlercreutzia	0.351505	4.39515e-12	0	Actinobacteria;Coriobacteriia;Coriobacteriales;Coriobacteriaceae;Adlercreutzia;NA	NA
f_Turicibacteraceae	plasma_DCA	0.352542	4.9502e-07	1e-05	NA	NA
g_Turicibacter	plasma_DCA	0.352542	4.9502e-07	1e-05	NA	NA
plasma_MCA	cecal_MCA	0.352588	1.18372e-12	0	NA	NA
plasma_ACA	cecal_TDCA	0.35279	1.84275e-12	0	NA	NA
f_Streptococcaceae	g_Adlercreutzia	0.352905	3.33289e-12	0	NA	NA
f_Coriobacteriaceae	f_Streptococcaceae	0.353477	3.05911e-12	0	NA	NA
00cd2f68603124759047487807589f27	e04cb8c96d35fee0e181a15fc4511d0c	0.353846	0.000579901	0.00666	Firmicutes;Clostridia;Clostridiales;NA;NA;NA	Firmicutes;Clostridia;Clostridiales;Lachnospiraceae;NA;NA
0e064a94474c099cd422c1ef160ab28c	g_Coprococcus	0.35452	1.17865e-09	0	Firmicutes;Clostridia;Clostridiales;NA;NA;NA	NA
20ac30224f0d6923615fbc03ac84563f	g_Dorea	0.354674	3.23205e-05	0.00054	Firmicutes;Clostridia;Clostridiales;Ruminococcaceae;Oscillospira;NA	NA
270a745647e1f4f2daefddcae78b43c7	1c281deaf71c6d702d1ddadfa953eac6	0.357566	0.000241699	0.00321	Firmicutes;Clostridia;Clostridiales;Lachnospiraceae;NA;NA	Firmicutes;Clostridia;Clostridiales;NA;NA;NA
f_Turicibacteraceae	plasma_MCA	0.358481	3.07179e-07	1e-05	NA	NA
g_Turicibacter	plasma_MCA	0.358481	3.07179e-07	1e-05	NA	NA
270a745647e1f4f2daefddcae78b43c7	a728a1dce17d5afb4677e6cc919c2391	0.358943	1.64877e-06	3e-05	Firmicutes;Clostridia;Clostridiales;Lachnospiraceae;NA;NA	Firmicutes;Clostridia;Clostridiales;Lachnospiraceae;Dorea;NA
plasma_HDCA	cecal_HDCA	0.36041	3.43281e-13	0	NA	NA
811f358e4e89eecbd75298ffce878cba	9e3b0ce9bb690b78f97f20c102089c55	0.362657	1.54196e-05	0.00027	Firmicutes;Clostridia;Clostridiales;Lachnospiraceae;NA;NA	Firmicutes;Clostridia;Clostridiales;Lachnospiraceae;NA;NA
912487364b4fda5993a03f47d60111e9	811f358e4e89eecbd75298ffce878cba	0.365986	0.000195014	0.00265	Firmicutes;Clostridia;Clostridiales;Ruminococcaceae;Oscillospira;NA	Firmicutes;Clostridia;Clostridiales;Lachnospiraceae;NA;NA
f44404ea806c18f6b05b7cbb4f3e5fd2	plasma_X7dHCA	0.36678	0.000757438	0.00832	NA	NA
8e74f6f63a5f9a304aeb8284be71fd23	g_Coprococcus	0.367975	3.78448e-11	0	Firmicutes;Clostridia;Clostridiales;Lachnospiraceae;Coprococcus;NA	NA
3562d3a0374b9f2ed190c1a7aa7dedb7	a728a1dce17d5afb4677e6cc919c2391	0.368361	1.98133e-07	0	Firmicutes;Clostridia;Clostridiales;Lachnospiraceae;[Ruminococcus];gnavus	Firmicutes;Clostridia;Clostridiales;Lachnospiraceae;Dorea;NA
8e74f6f63a5f9a304aeb8284be71fd23	9b4036adb487adfe4ca484346b5b9a7b	0.368922	5.64689e-08	0	Firmicutes;Clostridia;Clostridiales;Lachnospiraceae;Coprococcus;NA	Firmicutes;Clostridia;Clostridiales;NA;NA;NA
029ac1f87abeae7dbac1ababc489cfec	72e530a4206f2e4804d502f4dfca8387	0.369298	1.39653e-11	0	Bacteroidetes;Bacteroidia;Bacteroidales;S24-7;NA;NA	Bacteroidetes;Bacteroidia;Bacteroidales;S24-7;NA;NA
20ac30224f0d6923615fbc03ac84563f	6536a7bc84c95500ef05185628c9f407	0.369447	0.000143469	0.00204	Firmicutes;Clostridia;Clostridiales;Ruminococcaceae;Oscillospira;NA	Firmicutes;Clostridia;Clostridiales;Lachnospiraceae;NA;NA
8e74f6f63a5f9a304aeb8284be71fd23	31217980cfdf305668ba9c8482a34e81	0.369458	4.14217e-05	0.00067	Firmicutes;Clostridia;Clostridiales;Lachnospiraceae;Coprococcus;NA	Firmicutes;Clostridia;Clostridiales;Lachnospiraceae;NA;NA
270a745647e1f4f2daefddcae78b43c7	811f358e4e89eecbd75298ffce878cba	0.371253	6.03449e-05	0.00094	Firmicutes;Clostridia;Clostridiales;Lachnospiraceae;NA;NA	Firmicutes;Clostridia;Clostridiales;Lachnospiraceae;NA;NA
54dcb911e3ab04e9d5b30c3912100b41	9b4036adb487adfe4ca484346b5b9a7b	0.371354	9.07898e-07	2e-05	Firmicutes;Clostridia;Clostridiales;NA;NA;NA	Firmicutes;Clostridia;Clostridiales;NA;NA;NA
924668f542df9de35c2226e4a6cf09bd	ef3a40c4f26b5019887d73ceaaab84f2	0.371528	2.72174e-05	0.00046	Firmicutes;Clostridia;Clostridiales;NA;NA;NA	Firmicutes;Clostridia;Clostridiales;NA;NA;NA
d114fb4c335125128be28401522dd41a	06538b77450f85903962437f449fa60a	0.372235	2.83107e-13	0	Firmicutes;Bacilli;Lactobacillales;Streptococcaceae;Lactococcus;NA	Actinobacteria;Coriobacteriia;Coriobacteriales;Coriobacteriaceae;Adlercreutzia;NA
cb8b8a6ee6bcfa115f8b24a45fa1c12a	bbee9f3d2ff7eae779b70c7ac2c971e4	0.372237	1.02453e-05	0.00019	Bacteroidetes;Bacteroidia;Bacteroidales;S24-7;NA;NA	Bacteroidetes;Bacteroidia;Bacteroidales;S24-7;NA;NA
1c281deaf71c6d702d1ddadfa953eac6	g_Dorea	0.372696	9.97105e-06	0.00018	Firmicutes;Clostridia;Clostridiales;NA;NA;NA	NA
86555947ddfc576c1bb9c42deb3998df	00cd2f68603124759047487807589f27	0.373605	4.23392e-05	0.00068	Firmicutes;Clostridia;Clostridiales;Ruminococcaceae;Oscillospira;NA	Firmicutes;Clostridia;Clostridiales;NA;NA;NA
g_Coprococcus	g_Dorea	0.373636	1.13121e-11	0	NA	NA
00cd2f68603124759047487807589f27	4598e7db6dff8f019ff4f6c50dc05df4	0.374362	5.60127e-05	0.00088	Firmicutes;Clostridia;Clostridiales;NA;NA;NA	Firmicutes;Clostridia;Clostridiales;Lachnospiraceae;Dorea;NA
8e74f6f63a5f9a304aeb8284be71fd23	1c281deaf71c6d702d1ddadfa953eac6	0.374605	1.67796e-05	0.0003	Firmicutes;Clostridia;Clostridiales;Lachnospiraceae;Coprococcus;NA	Firmicutes;Clostridia;Clostridiales;NA;NA;NA
df0e3d38eec730326754d8c17a8b8efe	plasma_MCA	0.375058	8.32349e-08	0	Firmicutes;Bacilli;Turicibacterales;Turicibacteraceae;Turicibacter;NA	NA
1930d2ae4018583d606e705beea31bd1	89cb9aae28895b309fa5446ed4fa0817	0.376111	5.13618e-05	0.00081	Bacteroidetes;Bacteroidia;Bacteroidales;S24-7;NA;NA	Bacteroidetes;Bacteroidia;Bacteroidales;S24-7;NA;NA
9b4036adb487adfe4ca484346b5b9a7b	9e3b0ce9bb690b78f97f20c102089c55	0.377704	5.65841e-08	0	Firmicutes;Clostridia;Clostridiales;NA;NA;NA	Firmicutes;Clostridia;Clostridiales;Lachnospiraceae;NA;NA
958d78a02bef69a795806f97adb117ea	3562d3a0374b9f2ed190c1a7aa7dedb7	0.379163	4.34863e-07	1e-05	Firmicutes;Clostridia;Clostridiales;Ruminococcaceae;Oscillospira;NA	Firmicutes;Clostridia;Clostridiales;Lachnospiraceae;[Ruminococcus];gnavus
50313555c1a4385e25c85b06a5c8ad42	ef3a40c4f26b5019887d73ceaaab84f2	0.379286	2.81368e-08	0	Firmicutes;Clostridia;Clostridiales;Lachnospiraceae;Dorea;NA	Firmicutes;Clostridia;Clostridiales;NA;NA;NA
3562d3a0374b9f2ed190c1a7aa7dedb7	4598e7db6dff8f019ff4f6c50dc05df4	0.37981	2.1719e-07	1e-05	Firmicutes;Clostridia;Clostridiales;Lachnospiraceae;[Ruminococcus];gnavus	Firmicutes;Clostridia;Clostridiales;Lachnospiraceae;Dorea;NA
811f358e4e89eecbd75298ffce878cba	ef3a40c4f26b5019887d73ceaaab84f2	0.380277	1.12191e-05	0.00021	Firmicutes;Clostridia;Clostridiales;Lachnospiraceae;NA;NA	Firmicutes;Clostridia;Clostridiales;NA;NA;NA
324a68faea87d16c8e64abc6856e10e5	g_Coprococcus	0.381367	4.83368e-10	0	Firmicutes;Clostridia;Clostridiales;Lachnospiraceae;Coprococcus;NA	NA
6536a7bc84c95500ef05185628c9f407	00cd2f68603124759047487807589f27	0.381458	0.000480923	0.0057	Firmicutes;Clostridia;Clostridiales;Lachnospiraceae;NA;NA	Firmicutes;Clostridia;Clostridiales;NA;NA;NA
958d78a02bef69a795806f97adb117ea	0e064a94474c099cd422c1ef160ab28c	0.381533	7.14063e-08	0	Firmicutes;Clostridia;Clostridiales;Ruminococcaceae;Oscillospira;NA	Firmicutes;Clostridia;Clostridiales;NA;NA;NA
6536a7bc84c95500ef05185628c9f407	g_Dorea	0.381582	1.13516e-06	2e-05	Firmicutes;Clostridia;Clostridiales;Lachnospiraceae;NA;NA	NA
f_Lachnospiraceae	g_Dorea	0.381955	2.21823e-12	0	NA	NA
82b6b13c800633859b139cf0569b4cda	72e530a4206f2e4804d502f4dfca8387	0.38326	7.23865e-14	0	Bacteroidetes;Bacteroidia;Bacteroidales;S24-7;NA;NA	Bacteroidetes;Bacteroidia;Bacteroidales;S24-7;NA;NA
plasma_DCA	cecal_CA	0.383585	2.81997e-14	0	NA	NA
df0e3d38eec730326754d8c17a8b8efe	f_Peptostreptococcaceae	0.383746	0.000372401	0.00465	Firmicutes;Bacilli;Turicibacterales;Turicibacteraceae;Turicibacter;NA	NA
50313555c1a4385e25c85b06a5c8ad42	g_Dorea	0.38428	1.09349e-09	0	Firmicutes;Clostridia;Clostridiales;Lachnospiraceae;Dorea;NA	NA
df0e3d38eec730326754d8c17a8b8efe	f_Clostridiaceae	0.385455	0.000175644	0.00243	Firmicutes;Bacilli;Turicibacterales;Turicibacteraceae;Turicibacter;NA	NA
912487364b4fda5993a03f47d60111e9	00cd2f68603124759047487807589f27	0.389936	0.000225179	0.00301	Firmicutes;Clostridia;Clostridiales;Ruminococcaceae;Oscillospira;NA	Firmicutes;Clostridia;Clostridiales;NA;NA;NA
f_Turicibacteraceae	plasma_CA	0.391537	1.79694e-08	0	NA	NA
g_Turicibacter	plasma_CA	0.391537	1.79694e-08	0	NA	NA
cb8b8a6ee6bcfa115f8b24a45fa1c12a	89cb9aae28895b309fa5446ed4fa0817	0.393568	3.31117e-06	7e-05	Bacteroidetes;Bacteroidia;Bacteroidales;S24-7;NA;NA	Bacteroidetes;Bacteroidia;Bacteroidales;S24-7;NA;NA
cc82a5a0b284dea47583c8afa5a99755	g_Dorea	0.393951	7.79859e-06	0.00015	Firmicutes;Clostridia;Clostridiales;Ruminococcaceae;Oscillospira;NA	NA
8e74f6f63a5f9a304aeb8284be71fd23	3562d3a0374b9f2ed190c1a7aa7dedb7	0.394332	2.67321e-09	0	Firmicutes;Clostridia;Clostridiales;Lachnospiraceae;Coprococcus;NA	Firmicutes;Clostridia;Clostridiales;Lachnospiraceae;[Ruminococcus];gnavus
cb8b8a6ee6bcfa115f8b24a45fa1c12a	f_S24-7	0.394692	5.30701e-07	1e-05	Bacteroidetes;Bacteroidia;Bacteroidales;S24-7;NA;NA	NA
811f358e4e89eecbd75298ffce878cba	cbdc0f4fcc7b1e56aacc302c2b9b870c	0.405377	1.96484e-05	0.00034	Firmicutes;Clostridia;Clostridiales;Lachnospiraceae;NA;NA	Firmicutes;Clostridia;Clostridiales;Lachnospiraceae;NA;NA
3e064c3f883fdd051884a58537182eef	cbdc0f4fcc7b1e56aacc302c2b9b870c	0.40896	0.000297257	0.00383	NA	Firmicutes;Clostridia;Clostridiales;Lachnospiraceae;NA;NA
20ac30224f0d6923615fbc03ac84563f	682dde043b6d08cf20021dc1e423446d	0.411323	0.000183233	0.00253	Firmicutes;Clostridia;Clostridiales;Ruminococcaceae;Oscillospira;NA	Firmicutes;Clostridia;Clostridiales;Lachnospiraceae;[Ruminococcus];gnavus
029ac1f87abeae7dbac1ababc489cfec	f_Verrucomicrobiaceae	0.411721	3.96089e-09	0	Bacteroidetes;Bacteroidia;Bacteroidales;S24-7;NA;NA	NA
029ac1f87abeae7dbac1ababc489cfec	g_Akkermansia	0.411721	3.96089e-09	0	Bacteroidetes;Bacteroidia;Bacteroidales;S24-7;NA;NA	NA
a728a1dce17d5afb4677e6cc919c2391	1c281deaf71c6d702d1ddadfa953eac6	0.411906	7.78914e-06	0.00015	Firmicutes;Clostridia;Clostridiales;Lachnospiraceae;Dorea;NA	Firmicutes;Clostridia;Clostridiales;NA;NA;NA
029ac1f87abeae7dbac1ababc489cfec	7b28c20e72c6c95b3e604f0849245770	0.415832	2.67311e-09	0	Bacteroidetes;Bacteroidia;Bacteroidales;S24-7;NA;NA	Verrucomicrobia;Verrucomicrobiae;Verrucomicrobiales;Verrucomicrobiaceae;Akkermansia;muciniphila
89cb9aae28895b309fa5446ed4fa0817	02408cd609a6b7f8134da2f8955136ac	0.419835	1.47005e-08	0	Bacteroidetes;Bacteroidia;Bacteroidales;S24-7;NA;NA	Bacteroidetes;Bacteroidia;Bacteroidales;S24-7;NA;NA
df0e3d38eec730326754d8c17a8b8efe	plasma_CA	0.421278	1.16592e-09	0	Firmicutes;Bacilli;Turicibacterales;Turicibacteraceae;Turicibacter;NA	NA
plasma_DCA	cecal_TDCA	0.422997	0	0	NA	NA
00cd2f68603124759047487807589f27	a728a1dce17d5afb4677e6cc919c2391	0.423604	2.15849e-06	4e-05	Firmicutes;Clostridia;Clostridiales;NA;NA;NA	Firmicutes;Clostridia;Clostridiales;Lachnospiraceae;Dorea;NA
1c281deaf71c6d702d1ddadfa953eac6	31217980cfdf305668ba9c8482a34e81	0.426182	0.000111283	0.00162	Firmicutes;Clostridia;Clostridiales;NA;NA;NA	Firmicutes;Clostridia;Clostridiales;Lachnospiraceae;NA;NA
811f358e4e89eecbd75298ffce878cba	31217980cfdf305668ba9c8482a34e81	0.427491	0.000180135	0.00249	Firmicutes;Clostridia;Clostridiales;Lachnospiraceae;NA;NA	Firmicutes;Clostridia;Clostridiales;Lachnospiraceae;NA;NA
f_Ruminococcaceae	g_Coprococcus	0.431172	0	0	NA	NA
plasma_ACA	cecal_X12KLCA	0.431411	0	0	NA	NA
bbee9f3d2ff7eae779b70c7ac2c971e4	1930d2ae4018583d606e705beea31bd1	0.432105	3.16519e-07	1e-05	Bacteroidetes;Bacteroidia;Bacteroidales;S24-7;NA;NA	Bacteroidetes;Bacteroidia;Bacteroidales;S24-7;NA;NA
af26ba64d6f2fab3985dbc4fb2a8241f	g_Coprococcus	0.432856	5.52656e-06	0.00011	NA	NA
02408cd609a6b7f8134da2f8955136ac	f_S24-7	0.438137	2.31535e-10	0	Bacteroidetes;Bacteroidia;Bacteroidales;S24-7;NA;NA	NA
811f358e4e89eecbd75298ffce878cba	00cd2f68603124759047487807589f27	0.43829	0.000165446	0.00231	Firmicutes;Clostridia;Clostridiales;Lachnospiraceae;NA;NA	Firmicutes;Clostridia;Clostridiales;NA;NA;NA
682dde043b6d08cf20021dc1e423446d	g_[Ruminococcus]	0.438952	2.14577e-08	0	Firmicutes;Clostridia;Clostridiales;Lachnospiraceae;[Ruminococcus];gnavus	NA
811f358e4e89eecbd75298ffce878cba	1c281deaf71c6d702d1ddadfa953eac6	0.439188	3.66332e-05	0.00061	Firmicutes;Clostridia;Clostridiales;Lachnospiraceae;NA;NA	Firmicutes;Clostridia;Clostridiales;NA;NA;NA
f_Clostridiaceae	f_Turicibacteraceae	0.446236	1.04247e-05	0.00019	NA	NA
f_Clostridiaceae	g_Turicibacter	0.446236	1.04247e-05	0.00019	NA	NA
1930d2ae4018583d606e705beea31bd1	02408cd609a6b7f8134da2f8955136ac	0.447463	1.10052e-05	0.0002	Bacteroidetes;Bacteroidia;Bacteroidales;S24-7;NA;NA	Bacteroidetes;Bacteroidia;Bacteroidales;S24-7;NA;NA
0e064a94474c099cd422c1ef160ab28c	00cd2f68603124759047487807589f27	0.448768	1.53016e-07	0	Firmicutes;Clostridia;Clostridiales;NA;NA;NA	Firmicutes;Clostridia;Clostridiales;NA;NA;NA
e04cb8c96d35fee0e181a15fc4511d0c	d6eda88bd8370a52076b0dafde12249a	0.452683	7.19756e-08	0	Firmicutes;Clostridia;Clostridiales;Lachnospiraceae;NA;NA	Firmicutes;Clostridia;Clostridiales;Lachnospiraceae;NA;NA
924668f542df9de35c2226e4a6cf09bd	00cd2f68603124759047487807589f27	0.454396	0.000162128	0.00227	Firmicutes;Clostridia;Clostridiales;NA;NA;NA	Firmicutes;Clostridia;Clostridiales;NA;NA;NA
plasma_ACA	cecal_LCA	0.455474	0	0	NA	NA
811f358e4e89eecbd75298ffce878cba	e04cb8c96d35fee0e181a15fc4511d0c	0.455642	2.4243e-06	5e-05	Firmicutes;Clostridia;Clostridiales;Lachnospiraceae;NA;NA	Firmicutes;Clostridia;Clostridiales;Lachnospiraceae;NA;NA
00cd2f68603124759047487807589f27	9e3b0ce9bb690b78f97f20c102089c55	0.457125	2.20718e-07	1e-05	Firmicutes;Clostridia;Clostridiales;NA;NA;NA	Firmicutes;Clostridia;Clostridiales;Lachnospiraceae;NA;NA
029ac1f87abeae7dbac1ababc489cfec	f_S24-7	0.457379	0	0	Bacteroidetes;Bacteroidia;Bacteroidales;S24-7;NA;NA	NA
e04cb8c96d35fee0e181a15fc4511d0c	31217980cfdf305668ba9c8482a34e81	0.459283	6.76409e-06	0.00013	Firmicutes;Clostridia;Clostridiales;Lachnospiraceae;NA;NA	Firmicutes;Clostridia;Clostridiales;Lachnospiraceae;NA;NA
g_Coprococcus	g_Oscillospira	0.461093	0	0	NA	NA
03d1db1ccc574034f8242e94d57eca3b	270a745647e1f4f2daefddcae78b43c7	0.467774	7.24097e-06	0.00014	NA	Firmicutes;Clostridia;Clostridiales;Lachnospiraceae;NA;NA
25f537c4856de1617e682de90caba215	g_Coprococcus	0.468164	2.87469e-06	6e-05	NA	NA
cbdc0f4fcc7b1e56aacc302c2b9b870c	ef3a40c4f26b5019887d73ceaaab84f2	0.469116	2.15206e-12	0	Firmicutes;Clostridia;Clostridiales;Lachnospiraceae;NA;NA	Firmicutes;Clostridia;Clostridiales;NA;NA;NA
6536a7bc84c95500ef05185628c9f407	f_Lachnospiraceae	0.470449	1.59927e-10	0	Firmicutes;Clostridia;Clostridiales;Lachnospiraceae;NA;NA	NA
3562d3a0374b9f2ed190c1a7aa7dedb7	g_[Ruminococcus]	0.473376	2.66454e-14	0	Firmicutes;Clostridia;Clostridiales;Lachnospiraceae;[Ruminococcus];gnavus	NA
4598e7db6dff8f019ff4f6c50dc05df4	g_Dorea	0.473401	3.41949e-14	0	Firmicutes;Clostridia;Clostridiales;Lachnospiraceae;Dorea;NA	NA
00cd2f68603124759047487807589f27	g_Dorea	0.47916	1.84664e-09	0	Firmicutes;Clostridia;Clostridiales;NA;NA;NA	NA
6536a7bc84c95500ef05185628c9f407	g_Coprococcus	0.483653	8.07978e-11	0	Firmicutes;Clostridia;Clostridiales;Lachnospiraceae;NA;NA	NA
bbee9f3d2ff7eae779b70c7ac2c971e4	f_S24-7	0.48954	0	0	Bacteroidetes;Bacteroidia;Bacteroidales;S24-7;NA;NA	NA
ef3a40c4f26b5019887d73ceaaab84f2	9e3b0ce9bb690b78f97f20c102089c55	0.490461	8.88178e-16	0	Firmicutes;Clostridia;Clostridiales;NA;NA;NA	Firmicutes;Clostridia;Clostridiales;Lachnospiraceae;NA;NA
727992952afbbf55406b97e29855c9c2	f_Coriobacteriaceae	0.490923	0	0	Actinobacteria;Coriobacteriia;Coriobacteriales;Coriobacteriaceae;Adlercreutzia;NA	NA
ba19eb8193a715ebfc3d44d03ec4a608	1c281deaf71c6d702d1ddadfa953eac6	0.492169	2.64943e-06	5e-05	Firmicutes;Clostridia;Clostridiales;Lachnospiraceae;Coprococcus;NA	Firmicutes;Clostridia;Clostridiales;NA;NA;NA
plasma_DCA	cecal_X12KLCA	0.492438	0	0	NA	NA
6536a7bc84c95500ef05185628c9f407	25f537c4856de1617e682de90caba215	0.493835	1.8732e-05	0.00033	Firmicutes;Clostridia;Clostridiales;Lachnospiraceae;NA;NA	NA
958d78a02bef69a795806f97adb117ea	g_Coprococcus	0.49649	2.22045e-15	0	Firmicutes;Clostridia;Clostridiales;Ruminococcaceae;Oscillospira;NA	NA
1c281deaf71c6d702d1ddadfa953eac6	4598e7db6dff8f019ff4f6c50dc05df4	0.499972	3.10948e-08	0	Firmicutes;Clostridia;Clostridiales;NA;NA;NA	Firmicutes;Clostridia;Clostridiales;Lachnospiraceae;Dorea;NA
727992952afbbf55406b97e29855c9c2	g_Adlercreutzia	0.500072	0	0	Actinobacteria;Coriobacteriia;Coriobacteriales;Coriobacteriaceae;Adlercreutzia;NA	NA
plasma_ACA	cecal_ACA	0.501061	0	0	NA	NA
9b4036adb487adfe4ca484346b5b9a7b	ef3a40c4f26b5019887d73ceaaab84f2	0.5026	8.88178e-16	0	Firmicutes;Clostridia;Clostridiales;NA;NA;NA	Firmicutes;Clostridia;Clostridiales;NA;NA;NA
82b6b13c800633859b139cf0569b4cda	0ad13b6d1cd98ad7e8f6ee9909d33114	0.503136	0	0	Bacteroidetes;Bacteroidia;Bacteroidales;S24-7;NA;NA	Bacteroidetes;Bacteroidia;Bacteroidales;S24-7;NA;NA
1930d2ae4018583d606e705beea31bd1	f_S24-7	0.508586	4.78571e-10	0	Bacteroidetes;Bacteroidia;Bacteroidales;S24-7;NA;NA	NA
plasma_DCA	cecal_LCA	0.511196	0	0	NA	NA
a728a1dce17d5afb4677e6cc919c2391	g_Dorea	0.514327	0	0	Firmicutes;Clostridia;Clostridiales;Lachnospiraceae;Dorea;NA	NA
cc82a5a0b284dea47583c8afa5a99755	1c281deaf71c6d702d1ddadfa953eac6	0.515458	2.35357e-07	1e-05	Firmicutes;Clostridia;Clostridiales;Ruminococcaceae;Oscillospira;NA	Firmicutes;Clostridia;Clostridiales;NA;NA;NA
89cb9aae28895b309fa5446ed4fa0817	f_S24-7	0.520474	0	0	Bacteroidetes;Bacteroidia;Bacteroidales;S24-7;NA;NA	NA
plasma_ACA	cecal_DCA	0.526161	0	0	NA	NA
682dde043b6d08cf20021dc1e423446d	3562d3a0374b9f2ed190c1a7aa7dedb7	0.527851	1.13742e-09	0	Firmicutes;Clostridia;Clostridiales;Lachnospiraceae;[Ruminococcus];gnavus	Firmicutes;Clostridia;Clostridiales;Lachnospiraceae;[Ruminococcus];gnavus
bbee9f3d2ff7eae779b70c7ac2c971e4	89cb9aae28895b309fa5446ed4fa0817	0.530276	0	0	Bacteroidetes;Bacteroidia;Bacteroidales;S24-7;NA;NA	Bacteroidetes;Bacteroidia;Bacteroidales;S24-7;NA;NA
811f358e4e89eecbd75298ffce878cba	924668f542df9de35c2226e4a6cf09bd	0.558122	1.96586e-07	0	Firmicutes;Clostridia;Clostridiales;Lachnospiraceae;NA;NA	Firmicutes;Clostridia;Clostridiales;NA;NA;NA
06538b77450f85903962437f449fa60a	plasma_TdHCA	0.564221	0.000338232	0.00428	Actinobacteria;Coriobacteriia;Coriobacteriales;Coriobacteriaceae;Adlercreutzia;NA	NA
plasma_DCA	cecal_ACA	0.572195	0	0	NA	NA
f_Clostridiaceae	f_Peptostreptococcaceae	0.577663	4.79559e-06	9e-05	NA	NA
bbee9f3d2ff7eae779b70c7ac2c971e4	02408cd609a6b7f8134da2f8955136ac	0.582925	4.44089e-16	0	Bacteroidetes;Bacteroidia;Bacteroidales;S24-7;NA;NA	Bacteroidetes;Bacteroidia;Bacteroidales;S24-7;NA;NA
029ac1f87abeae7dbac1ababc489cfec	89cb9aae28895b309fa5446ed4fa0817	0.610839	0	0	Bacteroidetes;Bacteroidia;Bacteroidales;S24-7;NA;NA	Bacteroidetes;Bacteroidia;Bacteroidales;S24-7;NA;NA
f_Lachnospiraceae	f_Ruminococcaceae	0.634052	0	0	NA	NA
plasma_DCA	cecal_DCA	0.643151	0	0	NA	NA
f_Lachnospiraceae	g_Oscillospira	0.665513	0	0	NA	NA
8e74f6f63a5f9a304aeb8284be71fd23	ba19eb8193a715ebfc3d44d03ec4a608	0.676959	0	0	Firmicutes;Clostridia;Clostridiales;Lachnospiraceae;Coprococcus;NA	Firmicutes;Clostridia;Clostridiales;Lachnospiraceae;Coprococcus;NA
f_Lachnospiraceae	g_Coprococcus	0.713494	0	0	NA	NA
cb8b8a6ee6bcfa115f8b24a45fa1c12a	cfdf39cd6545fb6a7ddb747c3393c225	0.726108	8.24878e-06	0.00015	Bacteroidetes;Bacteroidia;Bacteroidales;S24-7;NA;NA	NA
d114fb4c335125128be28401522dd41a	f_Streptococcaceae	0.841032	0	0	Firmicutes;Bacilli;Lactobacillales;Streptococcaceae;Lactococcus;NA	NA
d114fb4c335125128be28401522dd41a	g_Lactococcus	0.842627	0	0	Firmicutes;Bacilli;Lactobacillales;Streptococcaceae;Lactococcus;NA	NA
6e77545756ddc39c81c925b6fb1c8b17	c977f14c76481a059ef7ba611bb8b1d0	0.855203	0	0	Firmicutes;Clostridia;Clostridiales;Lachnospiraceae;NA;NA	Firmicutes;Clostridia;Clostridiales;Lachnospiraceae;NA;NA
weight_6wk	weight_sac	0.873537	0	0	NA	NA
weight_6wk	weight_14wk	0.915519	0	0	NA	NA
weight_10wk	weight_sac	0.932651	0	0	NA	NA
weight_6wk	weight_10wk	0.95219	0	0	NA	NA
weight_14wk	weight_sac	0.960383	0	0	NA	NA
weight_10wk	weight_14wk	0.9637	0	0	NA	NA
