# Supplementary material for: Genetic determinants of gut microbiota composition and bile acid profiles in mice
Source: PLoS Genet. 2019 Aug 29;15(8):e1008073. doi: 10.1371/journal.pgen.1008073 (PMC6715156; doi:10.1371/journal.pgen.1008073)
Supplement: S4 Table — Only QTL with LOD > 6.1 shown. "Pos" is peak position is Mbp. "ci_lo" and "ci_hi" correspond to the positions for the 95% bayesian confidence interval. (XLSX) [file pgen.1008073.s011.xlsx]

## Sheet: Sheet1
S4 Table. QTL peaks for gut microbiota, plasma and cecal bile acid, and weight traits in the Diversity Outbred mice. QTL with LOD > 6.1 shown. "Pos" is peak position is Mbp. "ci_lo" and "ci_hi" correspond to the positions for the 95% bayesian confidence interval.
Group	Trait	Description	Chr	Pos	LOD	ci_lo	ci_hi
16S_ESV	b65410081c87ed629211d7fb136ec45f	Firmicutes;Clostridia;Clostridiales;NA;NA;NA	1	3.65166	6.13077	3	23.0609
16S_ESV	811f358e4e89eecbd75298ffce878cba	Firmicutes;Clostridia;Clostridiales;Lachnospiraceae;NA;NA	1	19.3712	7.83913	18.5001	21.1273
16S_ESV	029ac1f87abeae7dbac1ababc489cfec	Bacteroidetes;Bacteroidia;Bacteroidales;S24-7;NA;NA	1	39.1437	6.77335	38.7578	151.593
16S_ESV	b155d97b79acc3086ce118451afa0124	Firmicutes;Clostridia;Clostridiales;Lachnospiraceae;NA;NA	1	172.404	6.59403	169.489	177.377
16S_ESV	86555947ddfc576c1bb9c42deb3998df	Firmicutes;Clostridia;Clostridiales;Ruminococcaceae;Oscillospira;NA	1	175.2	6.34941	173.114	176.045
16S_ESV	4e0a65b0a2fab7bf0f307d360b679d87	NA	1	188.08	6.38173	187.609	188.647
16S_ESV	ce78414357068359ddae6a47b6592a08	Firmicutes;Clostridia;Clostridiales;Ruminococcaceae;Oscillospira;NA	2	102.703	6.4411	93.8444	111.1
16S_ESV	cb8b8a6ee6bcfa115f8b24a45fa1c12a	Bacteroidetes;Bacteroidia;Bacteroidales;S24-7;NA;NA	2	115.15	7.98478	106.495	115.551
16S_ESV	270a745647e1f4f2daefddcae78b43c7	Firmicutes;Clostridia;Clostridiales;Lachnospiraceae;NA;NA	2	164.314	8.25165	164.255	165.144
16S_ESV	cfdf39cd6545fb6a7ddb747c3393c225	NA	2	170.689	7.61996	169.632	170.716
16S_ESV	b155d97b79acc3086ce118451afa0124	Firmicutes;Clostridia;Clostridiales;Lachnospiraceae;NA;NA	3	41.0707	6.37115	40.0319	100.947
16S_ESV	82b6b13c800633859b139cf0569b4cda	Bacteroidetes;Bacteroidia;Bacteroidales;S24-7;NA;NA	3	77.1448	6.42712	67.624	81.8528
16S_ESV	8c65d91e013525d1c8606fab40e0a88b	Firmicutes;Clostridia;Clostridiales;Lachnospiraceae;NA;NA	3	135.233	7.54518	133.561	136.133
16S_ESV	0e064a94474c099cd422c1ef160ab28c	Firmicutes;Clostridia;Clostridiales;NA;NA;NA	4	16.0883	6.20194	14.6533	54.8429
16S_ESV	f44404ea806c18f6b05b7cbb4f3e5fd2	NA	4	63.0297	7.16859	62.5846	64.3055
16S_ESV	14e78619269b8c45554ab4a8ddf2f22c	Firmicutes;Clostridia;Clostridiales;Ruminococcaceae;Oscillospira;NA	4	115.531	6.21412	114.607	118.281
16S_ESV	d114fb4c335125128be28401522dd41a	Firmicutes;Bacilli;Lactobacillales;Streptococcaceae;Lactococcus;NA	4	116.715	6.29245	114.606	119.437
16S_ESV	5284495840f983847ec0d0b741a9a471	Firmicutes;Clostridia;Clostridiales;NA;NA;NA	4	127.468	6.72212	123.136	127.513
16S_ESV	324a68faea87d16c8e64abc6856e10e5	Firmicutes;Clostridia;Clostridiales;Lachnospiraceae;Coprococcus;NA	4	154.902	7.09574	154.795	155.67
16S_ESV	f3e9d78daeea42d345080748e31ae3dd	Firmicutes;Clostridia;Clostridiales;Ruminococcaceae;Oscillospira;NA	5	36.8526	6.59794	32.3235	41.1058
16S_ESV	5284495840f983847ec0d0b741a9a471	Firmicutes;Clostridia;Clostridiales;NA;NA;NA	5	37.3173	6.54025	32.1419	38.2353
16S_ESV	d114fb4c335125128be28401522dd41a	Firmicutes;Bacilli;Lactobacillales;Streptococcaceae;Lactococcus;NA	5	54.4997	7.43552	53.9522	59.6013
16S_ESV	86555947ddfc576c1bb9c42deb3998df	Firmicutes;Clostridia;Clostridiales;Ruminococcaceae;Oscillospira;NA	5	72.3474	6.98746	71.7884	74.1254
16S_ESV	682dde043b6d08cf20021dc1e423446d	Firmicutes;Clostridia;Clostridiales;Lachnospiraceae;[Ruminococcus];gnavus	6	41.8165	6.75358	17.8068	44.0157
16S_ESV	4e0a65b0a2fab7bf0f307d360b679d87	NA	6	136.591	7.85094	135.723	137.753
16S_ESV	82b36f3b6dc8ec399c84ff5907c36ead	NA	6	139.113	6.34039	137.728	139.13
16S_ESV	c2cd6f99655915682fbe061583f8b578	NA	7	35.7676	6.16971	35.2959	36.0242
16S_ESV	324a68faea87d16c8e64abc6856e10e5	Firmicutes;Clostridia;Clostridiales;Lachnospiraceae;Coprococcus;NA	7	92.5189	6.69219	90.1994	94.3426
16S_ESV	4e0a65b0a2fab7bf0f307d360b679d87	NA	7	142.932	6.12387	141.292	143.856
16S_ESV	df0e3d38eec730326754d8c17a8b8efe	Firmicutes;Bacilli;Turicibacterales;Turicibacteraceae;Turicibacter;NA	8	4.31659	7.65786	3	8.4736
16S_ESV	b1652dc664d4e8ce2d123d26687d1204	Firmicutes;Clostridia;Clostridiales;Lachnospiraceae;Coprococcus;NA	9	23.7481	6.30494	3	28.022
16S_ESV	c977f14c76481a059ef7ba611bb8b1d0	Firmicutes;Clostridia;Clostridiales;Lachnospiraceae;NA;NA	9	64.4627	6.31193	63.5911	66.3961
16S_ESV	0e064a94474c099cd422c1ef160ab28c	Firmicutes;Clostridia;Clostridiales;NA;NA;NA	9	77.0119	6.65084	74.0563	82.6249
16S_ESV	f3e9d78daeea42d345080748e31ae3dd	Firmicutes;Clostridia;Clostridiales;Ruminococcaceae;Oscillospira;NA	9	87.1217	6.2998	85.9878	88.3482
16S_ESV	35b8c10c192360a7cdad628a185e99e5	NA	9	107.607	6.54782	107.353	108.729
16S_ESV	ecb3759e804e8c86d9fb0de817207fe9	NA	10	30.7892	6.75133	27.0015	35.653
16S_ESV	72e530a4206f2e4804d502f4dfca8387	Bacteroidetes;Bacteroidia;Bacteroidales;S24-7;NA;NA	10	38.9268	6.71078	29.8068	43.8658
16S_ESV	3e064c3f883fdd051884a58537182eef	NA	10	57.0526	6.15257	56.3333	58.8644
16S_ESV	06538b77450f85903962437f449fa60a	Actinobacteria;Coriobacteriia;Coriobacteriales;Coriobacteriaceae;Adlercreutzia;NA	10	117.963	6.94112	116.339	117.975
16S_ESV	72e530a4206f2e4804d502f4dfca8387	Bacteroidetes;Bacteroidia;Bacteroidales;S24-7;NA;NA	11	44.7528	6.24422	38.4021	45.7818
16S_ESV	4e0a65b0a2fab7bf0f307d360b679d87	NA	11	54.061	6.70857	52.4279	56.12
16S_ESV	1930d2ae4018583d606e705beea31bd1	Bacteroidetes;Bacteroidia;Bacteroidales;S24-7;NA;NA	11	75.8884	6.16061	74.7328	76.7086
16S_ESV	ba19eb8193a715ebfc3d44d03ec4a608	Firmicutes;Clostridia;Clostridiales;Lachnospiraceae;Coprococcus;NA	11	90.411	7.02901	90.0378	94.4782
16S_ESV	721bbde09abf2f51fc7d8caeab5b22f1	NA	11	92.1888	6.85528	87.3218	94.8879
16S_ESV	62dc76a09326c359be5946507e82e9fa	Firmicutes;Clostridia;Clostridiales;[Mogibacteriaceae];NA;NA	11	121.048	6.74634	118.843	122.079
16S_ESV	9b4036adb487adfe4ca484346b5b9a7b	Firmicutes;Clostridia;Clostridiales;NA;NA;NA	12	31.9246	7.09336	31.2876	33.3721
16S_ESV	ef3a40c4f26b5019887d73ceaaab84f2	Firmicutes;Clostridia;Clostridiales;NA;NA;NA	12	33.2267	8.15635	31.2622	33.3823
16S_ESV	4598e7db6dff8f019ff4f6c50dc05df4	Firmicutes;Clostridia;Clostridiales;Lachnospiraceae;Dorea;NA	12	33.3148	6.78564	31.439	33.8095
16S_ESV	b1652dc664d4e8ce2d123d26687d1204	Firmicutes;Clostridia;Clostridiales;Lachnospiraceae;Coprococcus;NA	13	56.7924	6.55194	54.7692	57.5421
16S_ESV	727992952afbbf55406b97e29855c9c2	Actinobacteria;Coriobacteriia;Coriobacteriales;Coriobacteriaceae;Adlercreutzia;NA	13	111.357	6.41662	12.5416	112.46
16S_ESV	3562d3a0374b9f2ed190c1a7aa7dedb7	Firmicutes;Clostridia;Clostridiales;Lachnospiraceae;[Ruminococcus];gnavus	14	22.5652	6.26678	22.4886	23.7801
16S_ESV	ef3a40c4f26b5019887d73ceaaab84f2	Firmicutes;Clostridia;Clostridiales;NA;NA;NA	14	23.7619	6.38032	18.5121	25.4185
16S_ESV	9b4036adb487adfe4ca484346b5b9a7b	Firmicutes;Clostridia;Clostridiales;NA;NA;NA	14	24.953	7.67797	24.5798	25.4152
16S_ESV	cb8b8a6ee6bcfa115f8b24a45fa1c12a	Bacteroidetes;Bacteroidia;Bacteroidales;S24-7;NA;NA	14	28.1368	6.13882	26.6658	73.4506
16S_ESV	c2cd6f99655915682fbe061583f8b578	NA	14	102.591	6.8052	99.8668	107.8
16S_ESV	a728a1dce17d5afb4677e6cc919c2391	Firmicutes;Clostridia;Clostridiales;Lachnospiraceae;Dorea;NA	14	117.862	6.93308	114.409	119.657
16S_ESV	3e064c3f883fdd051884a58537182eef	NA	14	121.572	6.37323	119.821	122.441
16S_ESV	86555947ddfc576c1bb9c42deb3998df	Firmicutes;Clostridia;Clostridiales;Ruminococcaceae;Oscillospira;NA	15	40.2188	6.48489	24.0591	93.8792
16S_ESV	958d78a02bef69a795806f97adb117ea	Firmicutes;Clostridia;Clostridiales;Ruminococcaceae;Oscillospira;NA	15	76.0966	6.43248	25.7536	99.0647
16S_ESV	02408cd609a6b7f8134da2f8955136ac	Bacteroidetes;Bacteroidia;Bacteroidales;S24-7;NA;NA	15	88.4262	6.23219	41.6856	96.1724
16S_ESV	f44404ea806c18f6b05b7cbb4f3e5fd2	NA	15	90.1928	6.38996	89.2196	90.9344
16S_ESV	c75ae6008025d80134bd14e9712f9d5c	Firmicutes;Clostridia;Clostridiales;Lachnospiraceae;Coprococcus;NA	16	13.6018	6.97795	11.9311	14.0082
16S_ESV	9b89b811be9292552e327f16a217ee6f	Firmicutes;Clostridia;Clostridiales;Lachnospiraceae;Coprococcus;NA	16	49.9044	6.98172	44.7566	53.6749
16S_ESV	727992952afbbf55406b97e29855c9c2	Actinobacteria;Coriobacteriia;Coriobacteriales;Coriobacteriaceae;Adlercreutzia;NA	16	92.7891	6.14851	92.6069	93.6632
16S_ESV	270a745647e1f4f2daefddcae78b43c7	Firmicutes;Clostridia;Clostridiales;Lachnospiraceae;NA;NA	17	62.4271	7.26424	60.5914	64.8316
16S_ESV	8c65d91e013525d1c8606fab40e0a88b	Firmicutes;Clostridia;Clostridiales;Lachnospiraceae;NA;NA	17	62.8645	7.73374	62.8397	62.9952
16S_ESV	3192f0892c08ec282493637f4fa28d60	Firmicutes;Clostridia;Clostridiales;[Mogibacteriaceae];NA;NA	17	64.8161	6.27747	62.8543	73.728
16S_ESV	02408cd609a6b7f8134da2f8955136ac	Bacteroidetes;Bacteroidia;Bacteroidales;S24-7;NA;NA	17	65.1186	6.20065	64.5957	66.4736
16S_ESV	8da18b476b64f6f053647455b6890f80	Firmicutes;Clostridia;Clostridiales;Ruminococcaceae;Oscillospira;NA	17	72.0783	6.27182	72.039	73.7255
16S_ESV	c977f14c76481a059ef7ba611bb8b1d0	Firmicutes;Clostridia;Clostridiales;Lachnospiraceae;NA;NA	18	72.6459	6.29302	71.9687	73.2133
16S_ESV	c75ae6008025d80134bd14e9712f9d5c	Firmicutes;Clostridia;Clostridiales;Lachnospiraceae;Coprococcus;NA	18	73.2413	6.36268	71.7588	82.666
16S_ESV	89cb9aae28895b309fa5446ed4fa0817	Bacteroidetes;Bacteroidia;Bacteroidales;S24-7;NA;NA	18	75.445	6.48056	74.8659	78.2688
16S_ESV	1c281deaf71c6d702d1ddadfa953eac6	Firmicutes;Clostridia;Clostridiales;NA;NA;NA	18	76.8268	6.11749	72.8579	77.3041
16S_ESV	029ac1f87abeae7dbac1ababc489cfec	Bacteroidetes;Bacteroidia;Bacteroidales;S24-7;NA;NA	X	47.9037	6.21571	36.8671	48.0216
16S_ESV	682dde043b6d08cf20021dc1e423446d	Firmicutes;Clostridia;Clostridiales;Lachnospiraceae;[Ruminococcus];gnavus	X	56.428	7.2564	53.3661	58.466
16S_taxon	g_[Ruminococcus]	g_[Ruminococcus]	1	12.7325	6.3062	3	190.337
16S_taxon	p_Proteobacteria	p_Proteobacteria	1	124.239	6.13835	122.352	127.864
16S_taxon	c_Gammaproteobacteria	c_Gammaproteobacteria	1	126.493	7.03767	122.486	129.754
16S_taxon	o_Enterobacteriales	o_Enterobacteriales	1	126.493	6.90908	122.486	135.068
16S_taxon	f_Enterobacteriaceae	f_Enterobacteriaceae	1	126.493	6.90908	122.486	135.068
16S_taxon	f_Clostridiaceae	f_Clostridiaceae	1	174.605	7.09979	172.486	175.476
16S_taxon	f_Christensenellaceae	f_Christensenellaceae	2	31.0013	6.12715	29.9328	171.62
16S_taxon	f_Streptococcaceae	f_Streptococcaceae	4	114.633	6.8545	110.848	117.431
16S_taxon	g_Lactococcus	g_Lactococcus	4	114.633	7.42264	111.631	117.431
16S_taxon	g_Oscillospira	g_Oscillospira	5	26.2332	6.90933	6.95021	110.322
16S_taxon	g_Coprococcus	g_Coprococcus	7	73.3175	6.4531	72.8585	73.9351
16S_taxon	p_Proteobacteria	p_Proteobacteria	7	120.167	6.29311	118.815	121.711
16S_taxon	f_Ruminococcaceae	f_Ruminococcaceae	7	122.764	6.13456	6.75319	123.769
16S_taxon	o_Turicibacterales	o_Turicibacterales	8	4.31659	8.04377	4.31659	6.93585
16S_taxon	f_Turicibacteraceae	f_Turicibacteraceae	8	4.31659	8.04377	4.31659	6.93585
16S_taxon	g_Turicibacter	g_Turicibacter	8	4.31659	8.04377	4.31659	6.93585
16S_taxon	f_[Mogibacteriaceae]	f_[Mogibacteriaceae]	9	78.9152	6.21187	74.5704	82.8022
16S_taxon	g_Coprococcus	g_Coprococcus	11	8.16719	6.17754	3	120.246
16S_taxon	f_Clostridiaceae	f_Clostridiaceae	11	87.7598	7.04624	71.8137	93.0229
16S_taxon	c_Bacilli	c_Bacilli	12	19.8673	6.5144	16.6431	23.6821
16S_taxon	g_Dorea	g_Dorea	12	29.3357	6.23329	26.778	33.3705
16S_taxon	c_Erysipelotrichi	c_Erysipelotrichi	13	73.7353	6.33406	72.5527	78.2683
16S_taxon	o_Erysipelotrichales	o_Erysipelotrichales	13	73.7353	6.33406	72.5527	78.2683
16S_taxon	f_Erysipelotrichaceae	f_Erysipelotrichaceae	13	73.7353	6.33406	72.5527	78.2683
16S_taxon	f_[Mogibacteriaceae]	f_[Mogibacteriaceae]	13	108.902	6.38983	104.446	116.782
16S_taxon	g_[Ruminococcus]	g_[Ruminococcus]	14	22.5314	6.30423	22.3283	23.2726
16S_taxon	p_Proteobacteria	p_Proteobacteria	18	23.7341	8.67012	23.2653	23.7547
16S_taxon	f_Streptococcaceae	f_Streptococcaceae	18	83.9411	6.15598	82.1012	85.129
bile_acid	cecal_HDCA	cecal_HDCA	1	18.1805	6.11903	16.2027	162.262
bile_acid	plasma_7dHCA	plasma_7dHCA	1	92.8142	6.67243	89.3993	95.1431
bile_acid	plasma_MCA	plasma_MCA	1	92.8779	6.71125	89.0631	95.4792
bile_acid	cecal_UDCA	cecal_UDCA	1	125.769	6.94893	119.276	133.159
bile_acid	cecal_DCA	cecal_DCA	1	125.769	6.28225	121.328	127.688
bile_acid	cecal_UDCA	cecal_UDCA	2	109.541	6.15529	25.6569	128.758
bile_acid	cecal_TCDCA	cecal_TCDCA	3	9.24244	6.81555	3	24.8499
bile_acid	cecal_CA	cecal_CA	3	29.2686	6.26345	3	151.399
bile_acid	plasma_7dHCA	plasma_7dHCA	3	40.3216	7.0417	37.9519	107.62
bile_acid	plasma_CDCA	plasma_CDCA	3	40.5307	6.95675	37.9519	48.7659
bile_acid	cecal_TUDCA	cecal_TUDCA	6	88.1388	7.03564	81.1362	90.9074
bile_acid	plasma_CA	plasma_CA	7	122.189	7.0122	120.812	122.268
bile_acid	plasma_CA	plasma_CA	8	4.31659	6.55613	4.31659	6.58117
bile_acid	plasma_TUDCA	plasma_TUDCA	8	94.9356	13.4383	93.0702	95.1271
bile_acid	plasma_TUDCA	plasma_TUDCA	9	36.851	6.11414	32.5929	64.4705
bile_acid	cecal_TUDCA	cecal_TUDCA	9	103.012	6.34633	101.768	108.246
bile_acid	cecal_LCA	cecal_LCA	11	71.7827	6.47925	58.3553	77.9319
bile_acid	cecal_ILCA	cecal_ILCA	11	72.9745	7.32335	71.4398	78.3584
bile_acid	plasma_TCDCA	plasma_TCDCA	12	11.4135	6.25516	11.4135	15.7573
bile_acid	plasma_7dHCA	plasma_7dHCA	12	16.4842	6.61988	15.8576	16.637
bile_acid	cecal_DCA	cecal_DCA	12	105.489	6.43976	105.062	106.22
bile_acid	plasma_TDCA	plasma_TDCA	13	43.2125	6.45503	9.27427	67.6922
bile_acid	cecal_TUDCA	cecal_TUDCA	13	101.781	6.18811	95.932	118.83
bile_acid	cecal_TCDCA	cecal_TCDCA	13	101.781	7.17575	99.8928	103.099
bile_acid	cecal_12KLCA	cecal_12KLCA	13	108.844	6.38889	107.966	116.772
bile_acid	cecal_DCA	cecal_DCA	13	108.844	6.36637	25.7665	118.274
bile_acid	cecal_ACA	cecal_ACA	13	108.848	6.302	104.579	117.049
bile_acid	plasma_UDCA	plasma_UDCA	13	117.098	6.36657	90.1995	120.387
bile_acid	cecal_THDCA	cecal_THDCA	15	60.3901	6.45269	59.8556	61.5061
bile_acid	plasma_TaMCA.TbMCA	plasma_TaMCA.TbMCA	15	62.5653	6.37535	54.4117	65.6102
bile_acid	cecal_LCA	cecal_LCA	16	24.2273	6.88853	23.6557	26.2867
bile_acid	plasma_TaMCA.TbMCA	plasma_TaMCA.TbMCA	16	85.7899	7.5838	84.5476	87.0799
bile_acid	plasma_TCA	plasma_TCA	18	39.473	6.59777	34.799	48.245
bile_acid	cecal_UDCA	cecal_UDCA	18	42.1627	6.24137	41.7528	49.4541
bile_acid	cecal_DCA	cecal_DCA	18	42.2771	6.98319	41.7507	44.2413
bile_acid	cecal_TaMCA.TbMCA	cecal_TaMCA.TbMCA	18	46.4109	6.47161	28.3343	82.8477
bile_acid	cecal_T⍵MCA	cecal_T⍵MCA	18	46.4109	7.33217	44.5321	47.4009
tissue_weight	liver_weight	liver_weight	9	66.7099	9.33003	62.2738	67.8503
tissue_weight	heart_weight	heart_weight	12	97.1418	7.14164	92.5279	97.8875
tissue_weight	fat_pad_weight	fat_pad_weight	17	45.977	6.67025	45.3016	46.5766
tissue_weight	heart_weight	heart_weight	19	3	7.55628	3	4.26737
weight	weight_sac	weight_sac	1	55.7652	6.74027	53.9634	135.682
weight	weight_14wk	weight_14wk	2	135.299	6.44758	28.1875	136.019
weight	weight_sac	weight_sac	3	151.191	6.24009	150.317	151.942
weight	weight_6wk	weight_6wk	9	44.2636	6.22831	44.1288	45.224
weight	weight_6wk	weight_6wk	17	34.1804	6.79729	31.4586	44.522
weight	weight_10wk	weight_10wk	17	34.6609	6.92119	31.3657	44.0673
