# Supplementary material for: Genetic determinants of gut microbiota composition and bile acid profiles in mice
Source: PLoS Genet. 2019 Aug 29;15(8):e1008073. doi: 10.1371/journal.pgen.1008073 (PMC6715156; doi:10.1371/journal.pgen.1008073)
Supplement: S5 Table — Medium 14(b) recipe. (XLSX) [file pgen.1008073.s012.xlsx]

## Sheet: S5 Table
S5 Table. Media used for bacterial culture recipe.
Component	Quanity/L	Comments
MOPS	10.5 g
KOH	2.6 g	Adjust pH to ~7.4
Meat Extract	10.0 g
Trypton	10.0 g
Yeast Extract	5.0 g
Resazurin	2.0 ml	25 mg resazurin/100 ml of dH20 stock solution
Maltose	5.4 g
Sodium Acetate	0.82 g	Anhydrous
NaCl	2.92 g
NH4Cl	0.75 g
K2SO4	2.0 ml	0.5 M stock solution
MgCl2・6H20	1.0 ml	1.0 M stock solution
CaCl2・2H20	1.0 ml	1.0 M stock solution
NaHCO3	1.68 g
KH2PO4	0.28 g
Vitamin K3	0.5 ml	1 mg/ml in 100% ethanol stock solution
Histidine Hematin	0.5 ml	1.2 mg hematin/ml in 0.2M histidine (pH 8.0) stock solution
ATCC Vitamin Mixture	10.0 ml
ATCC 50X Trace Mineral Mix	20 ml
FeSO4・7H20	2.0 ml	5 mM stock solution
L-cysteine	0.5 g
